# Supplementary material for: Can Non-Conventional Blood Biomarkers Improve Running Performance Prediction? A Proof of Concept
Source: Life (Basel). 2026 Feb 12;16(2):320. doi: 10.3390/life16020320 (PMC12941692; doi:10.3390/life16020320)
Supplement: Supplementary file 1 [file life-16-00320-s001.zip]

Archive with 1 entries (1 files):
- life-4139872-supplementary.pdf
